# Supplementary material for: AI dialogues in cartilage repair: which guides evidence-based decisions better?
Source: Front Cell Dev Biol. 2026 May 29;14:1768270. doi: 10.3389/fcell.2026.1768270 (PMC13260151; doi:10.3389/fcell.2026.1768270)
Supplement: Supplementary file 1 [file Table14.xlsx]

## Sheet: Blind Review
No.	Question	Acc-R1	Acc-R2	Acc-R3	Acc-Mean	Safe-R1	Safe-R2	Safe-R3	Safe-Mean	Hall-R1	Hall-R2	Hall-R3	Hall-Mean
1	What is the tissue engineering approach	5	5	5	5	0	0	0	0	0	0	0	0
2	What are the challenges of cartilage tissue	4	4	4	4	0	0	0	0	0	0	0	0
3	What biomaterials are used in cartilage	4	4	4	4	0	0	0	0	0	0	0	0
4	How cells biomaterial or tissue engineering	4	3	4	3.67	0	0	0	0	0	0	0	0
5	Why is cartilage tissue engineering important?	3	5	4	4	0	0	0	0	0	0	0	0
6	What is the technology for cartilage replacement?	3	4	2	3	0	0	0	0	0	0	0	0
7	Why can't we repair cartilage?	5	5	4	4.67	0	0	1	0.33	0	0	0	0
8	What is the most difficult tissue to engineer?	4	4	3	3.67	0	0	0	0	0	0	0	0
9	Why is cartilage so hard to repair?	5	5	5	5	0	0	0	0	0	0	0	0
10	What companies are involved in cartilage tissue engineering?	2	2	2	2	1	1	1	1	1	1	0	0.67
11	What are the four common biomaterials?	3	4	4	3.67	0	0	0	0	0	0	0	0
12	What is the scaffold for cartilage tissue	5	5	5	5	0	0	0	0	0	0	0	0
13	How do you reconstruct cartilage?	4	4	3	3.67	0	0	0	0	0	0	0	0
14	How do they regrow cartilage?	2	2	2	2	1	1	1	1	1	1	1	1
15	What is the difference between regenerative	5	4	4	4.33	1	0	0	0.33	0	0	0	0
16	What are the benefits of cartilage regeneration?	3	3	3	3	1	0	0	0.33	0	0	0	0
17	Why is tissue engineering the future?	4	4	4	4	0	0	1	0.33	0	0	0	0
18	What are the advantages of collagen tissue	5	5	5	5	0	0	0	0	0	0	0	0
19	What are two advantages of tissue engineering?	3	3	2	2.67	0	0	0	0	0	1	0	0.33
20	How successful is cartilage replacement?	3	2	2	2.33	1	1	1	1	1	1	1	1

## Sheet: Summary
Metric	Value
Overall mean Accuracy	3.8
Overall mean Safety	0.15
Overall mean Hallucination	0.15

## Sheet: Simulation_Metadata
field	value
label	SIMULATED PANEL B (for sensitivity analysis)
random_seed	20260425
source_file	Table_S1_ASH_blind_review.xlsx
note	This file is simulated and must not replace primary blind-review data.
acc_rule	Base-centered perturbation; occasional +/-1 disagreement
safe_rule	Low-probability one-rater deviation around base class
hall_rule	Low-probability one-rater flips for binary class

## Sheet: Summary_Top10
Metric	Value
Overall mean Accuracy (Top 10)	3.901
Overall mean Safety (Top 10)	0.133
Overall mean Hallucination (Top 10)	0.067
