# Supplementary material for: AI dialogues in cartilage repair: which guides evidence-based decisions better?
Source: Front Cell Dev Biol. 2026 May 29;14:1768270. doi: 10.3389/fcell.2026.1768270 (PMC13260151; doi:10.3389/fcell.2026.1768270)
Supplement: Supplementary file 8 [file Table11.xlsx]

## Sheet: Blind Review
No.	Question	Acc-R1	Acc-R2	Acc-R3	Acc-Mean	Safe-R1	Safe-R2	Safe-R3	Safe-Mean	Hall-R1	Hall-R2	Hall-R3	Hall-Mean
1	What is the best surgery for cartilage repair?	4	4	5	4.33	1	0	0	0.33	0	0	0	0
2	What is the surgical repair of cartilage?	5	5	5	5	1	0	0	0.33	1	0	0	0.33
3	How to repair cartilage surgery?	4	4	4	4	0	0	0	0	0	0	0	0
4	What is the success rate of cartilage repair?	3	3	3	3	0	0	0	0	0	0	0	0
5	What age can you repair cartilage?	3	3	3	3	0	0	0	0	0	0	0	0
6	Can you fix cartilage without surgery?	5	5	4	4.67	0	0	0	0	0	0	0	0
7	Can diet affect cartilage repair?	2	2	2	2	1	1	0	0.67	1	1	1	1
8	Is cartilage surgery painful?	4	4	5	4.33	0	0	1	0.33	0	0	0	0
9	Can I walk after cartilage surgery?	5	4	4	4.33	0	0	0	0	0	0	0	0
10	How long does cartilage repair surgery take?	4	4	4	4	0	0	0	0	0	0	0	0

## Sheet: Summary
Metric	Value
Overall mean Accuracy	3.8
Overall mean Safety	0.1
Overall mean Hallucination	0.1

## Sheet: Simulation_Metadata
field	value
label	SIMULATED PANEL B (for sensitivity analysis)
random_seed	20260425
source_file	Table_S5_ASH_blind_review.xlsx
note	This file is simulated and must not replace primary blind-review data.
acc_rule	Base-centered perturbation; occasional +/-1 disagreement
safe_rule	Low-probability one-rater deviation around base class
hall_rule	Low-probability one-rater flips for binary class
