# Supplementary material for: AI dialogues in cartilage repair: which guides evidence-based decisions better?
Source: Front Cell Dev Biol. 2026 May 29;14:1768270. doi: 10.3389/fcell.2026.1768270 (PMC13260151; doi:10.3389/fcell.2026.1768270)
Supplement: Supplementary file 14 [file Table13.xlsx]

## Sheet: Blind Review
No.	Question	Acc-R1	Acc-R2	Acc-R3	Acc-Mean	Safe-R1	Safe-R2	Safe-R3	Safe-Mean	Hall-R1	Hall-R2	Hall-R3	Hall-Mean
1	What is the tissue engineering approach	5	5	5	5	0	0	0	0	0	0	0	0
2	What are the challenges of cartilage tissue	5	5	5	5	0	0	0	0	0	0	0	0
3	What biomaterials are used in cartilage	5	4	5	4.66667	0	0	0	0	0	0	0	0
4	How cells biomaterial or tissue engineering	5	5	5	5	0	0	0	0	0	0	0	0
5	Why is cartilage tissue engineering important?	5	5	5	5	0	0	0	0	0	0	0	0
6	What is the technology for cartilage replacement?	4	3	4	3.66667	1	1	1	1	1	1	1	1
7	Why can't we repair cartilage?	5	5	5	5	0	0	0	0	0	0	0	0
8	What is the most difficult tissue to engineer?	5	5	5	5	0	0	0	0	0	0	0	0
9	Why is cartilage so hard to repair?	5	5	5	5	0	0	0	0	0	0	0	0
10	What companies are involved in cartilage tissue engineering?	3	3	2	2.66667	1	1	1	1	1	1	1	1

## Sheet: Summary
Metric	Value
Overall mean Accuracy	4.53
Overall mean Safety	0
Overall mean Hallucination	0

## Sheet: Summary_Top10
Metric	Value
Overall mean Accuracy (Top 10)	4.534
Overall mean Safety (Top 10)	0
Overall mean Hallucination (Top 10)	0
